# Supplementary material for: Lack of evidence for association of primary sclerosing cholangitis and primary biliary cirrhosis with risk alleles for Crohn's disease in Polish patients
Source: BMC Med Genet. 2008 Aug 21;9:81. doi: 10.1186/1471-2350-9-81 (PMC2535589; doi:10.1186/1471-2350-9-81)
Supplement: Additional file 1 — genotype counts. genotype counts for each of the studied groups [file 1471-2350-9-81-S1.xls]

## Sheet: genotype counts
Polymorphism	Genotype	CD	PSC	PBC	Controls
CARD15 Pro268Ser	C/C	19.8	36.96	83.52	77.84
	C/T	24	34.65	51.84	56.99
	T/T	16.2	4.62	8.64	4.17
CARD15 Arg702Trp	C/C	49.8	70.84	133.92	134.83
	C/T	10.2	6.16	10.08	4.17
	T/T	0	0	0	0
CARD15 Gly908Arg	G/G	57	73.92	139.68	130.66
	G/C	3	3.08	4.32	8.34
	C/C	0	0	0	0
CARD15 1007fs	-/-	37.8	70.07	132.48	130.66
	-/C	16.2	6.16	11.52	8.34
	C/C	6	0.77	0	0
OCTN1 Leu503Phe	C/C	16.2	26.95	53.28	51.43
	C/T	30	40.04	61.92	63.94
	T/T	13.8	10.01	28.8	23.63
OCTN2 -207G>C	G/G	15	21.56	43.2	37.53
	G/C	28.2	41.58	61.92	63.94
	C/C	16.2	13.86	38.88	37.53
DLG5 Arg30Gln	C/C	48	59.29	118.08	111.2
	C/T	10.8	16.17	24.48	26.41
	T/T	1.2	2.31	1.44	1.39
IL23R Arg381Gln	G/G	58.2	69.3	132.48	132.05
	G/A	1.8	6.93	11.52	6.95
	A/A	0	0.77	0	0
IL23R His3Gln	C/C	11.4	20.02	33.12	41.7
	C/A	35.4	43.89	77.76	68.11
	A/A	13.2	13.09	33.12	30.58
IL23R exon-3'UTR	C/C	24	40.81	73.44	68.11
	C/A	31.2	31.57	57.6	58.38
	A/A	4.8	5.39	11.52	12.51
ATG16L1 Thr300Ala	C/C	23.4	22.33	36	31.97
	C/T	25.2	39.27	74.88	69.5
	T/T	11.4	15.4	33.12	37.53
